# Supplementary material for: Pitx3 deficiency promotes age-dependent alterations in striatal medium spiny neurons
Source: Front Aging Neurosci. 2022 Sep 7;14:960479. doi: 10.3389/fnagi.2022.960479 (PMC9490232; doi:10.3389/fnagi.2022.960479)
Supplement: Supplementary Table 1 — DNA methylation ratios in 12- and 18-month-old Pitx3cWT and Pitx3cKO mice. [file Table_1.XLSX]

## Sheet: Sheet1
Sample	Methylated CG Site	Total CG site	Methylation ratio		Methylated CWG Site	Total CWG site	Methylation ratio		Methylated CG+CWG Site	Total CG+CWG site	Methylation ratio
C-1-12M	3831896	19063490	0.201007		867736	19063490	0.0455182		4699632	19063490	0.246525
C-2-12M	4244698	19063490	0.222661		1053676	19063490	0.0552719		5298374	19063490	0.277933
C-3-12M	4270384	19063490	0.224009		1063228	19063490	0.055773		5333612	19063490	0.279782
K-1-12M	3660687	19063490	0.192026		816363	19063490	0.0428234		4477050	19063490	0.234849
K-2-12M	4256426	19063490	0.223276		1024580	19063490	0.0537457		5281006	19063490	0.277022
K-3-12M	4100348	19063490	0.215089		951855	19063490	0.0499308		5052203	19063490	0.26502
C-1-18M	1355390	19063490	0.0710987		265836	19063490	0.0139448		1621226	19063490	0.0850435
C-2-18M	1410266	19063490	0.0739773		282344	19063490	0.0148107		1692610	19063490	0.088788
C-3-18M	1491596	19063490	0.0782436		342237	19063490	0.0179525		1833833	19063490	0.0961961
K-1-18M	2025523	19063490	0.106251		406559	19063490	0.0213266		2432082	19063490	0.127578
K-2-18M	1003997	19063490	0.052666		212989	19063490	0.0111726		1216986	19063490	0.0638386
K-3-18M	1270061	19063490	0.0666227		296830	19063490	0.0155706		1566891	19063490	0.0821933
